# Supplementary material for: Fractional Coprecipitation of Drugs and Natural Extracts with Zinc Hydroxide
Source: Molecules. 2025 Jun 23;30(13):2699. doi: 10.3390/molecules30132699 (PMC12251362; doi:10.3390/molecules30132699)
Supplement: Supplementary file 1 [file molecules-30-02699-s001.zip]

Archive with 1 entries (1 files):
- molecules-3702848-supplementary.pdf
